# Supplementary material for: Meta-Inflammation and De Novo Lipogenesis Markers Are Involved in Metabolic Associated Fatty Liver Disease Progression in BTBR ob/ob Mice
Source: Int J Mol Sci. 2022 Apr 2;23(7):3965. doi: 10.3390/ijms23073965 (PMC8999923; doi:10.3390/ijms23073965)
Supplement: Supplementary file 1 [file ijms-23-03965-s001.zip]

Archive with 1 entries (1 files):
- ijms-1623202-supplementary.pdf
